# Supplementary material for: FADS Polymorphisms Affect the Clinical and Biochemical Phenotypes of Metabolic Syndrome
Source: Metabolites. 2022 Jun 20;12(6):568. doi: 10.3390/metabo12060568 (PMC9228863; doi:10.3390/metabo12060568)
Supplement: Supplementary file 1 [file metabolites-12-00568-s001.zip]

Archive with 6 entries (6 files):
- Suppl Table S1 MetS1 CON1 F.pdf
- Suppl Table S2 Met2 CON2 F.pdf
- Suppl Table S3 FA CON1 CON2.pdf
- Suppl Table S4 FA MetS1 CON1.pdf
- Suppl Table S5 FA MetS2 CON2.pdf
- Suppl Table S6 allele freq FADS SNPs Evrope vs study.pdf
